# Supplementary material for: Analysis of a mechanistic Markov model for gene duplicates evolving under subfunctionalization
Source: BMC Evol Biol. 2017 Jan 31;17:38. doi: 10.1186/s12862-016-0848-0 (PMC5282866; doi:10.1186/s12862-016-0848-0)
Supplement: Additional file 2 — Contains the data set analyzed in this work. The data was originally published and analyzed by Hughes and Liblerles [8]. (ZIP 120 kb) [file 12862_2016_848_MOESM2_ESM.zip]

Archive with 16 entries (13 files):
- Data_HughesLiberles2007/
- Data_HughesLiberles2007/.DS_Store
- __MACOSX/
- __MACOSX/Data_HughesLiberles2007/
- __MACOSX/Data_HughesLiberles2007/._.DS_Store
- Data_HughesLiberles2007/canisFamiliaris_silentSubstCounts_bucketSize_0.01_median.tab
- __MACOSX/Data_HughesLiberles2007/._canisFamiliaris_silentSubstCounts_bucketSize_0.01_median.tab
- Data_HughesLiberles2007/homoSapiens_silentSubstCounts_bucketSize_0.01_median.tab
- __MACOSX/Data_HughesLiberles2007/._homoSapiens_silentSubstCounts_bucketSize_0.01_median.tab
- Data_HughesLiberles2007/musMusculus_silentSubstCounts_bucketSize_0.01_median.tab
- __MACOSX/Data_HughesLiberles2007/._musMusculus_silentSubstCounts_bucketSize_0.01_median.tab
- Data_HughesLiberles2007/rattusNorvegicus_silentSubstCounts_bucketSize_0.01_median.tab
- __MACOSX/Data_HughesLiberles2007/._rattusNorvegicus_silentSubstCounts_bucketSize_0.01_median.tab
- Data_HughesLiberles2007/supMat_HughesLiberles2007.pdf
- __MACOSX/Data_HughesLiberles2007/._supMat_HughesLiberles2007.pdf
- Stark2016readme
