# Supplementary material for: Analysis of a mechanistic Markov model for gene duplicates evolving under subfunctionalization
Source: BMC Evol Biol. 2017 Jan 31;17:38. doi: 10.1186/s12862-016-0848-0 (PMC5282866; doi:10.1186/s12862-016-0848-0)
Supplement: Additional file 2 — Contains the data set analyzed in this work. The data was originally published and analyzed by Hughes and Liblerles [8]. (ZIP 120 kb) [file 12862_2016_848_MOESM2_ESM.zip › Data_HughesLiberles2007/canisFamiliaris_silentSubstCounts_bucketSize_0.01_median.tab]

1.0E-4 147
0.0144 76
0.0254 83
0.0353 79
0.0453 69
0.0541 69
0.0644 66
0.075 50
0.0842 29
0.0943 38
0.1049 31
0.1143 29
0.125 37
0.1359 25
0.1433 20
0.1548 28
0.1662 17
0.1768 12
0.1848 15
0.1949 20
0.205 15
0.2156 13
0.2255 14
0.2369 17
0.2452 17
0.2522 10
0.2669 13
0.2766 9
0.2844 11
0.2939 14
0.306 15
0.3168 11
0.3249 12
0.3371 10
0.3456 6
0.3548 11
0.3665 13
0.3768 5
0.3826 3
0.3947 4
0.406 9
0.416 4
0.427 10
0.4319 3
0.4472 4
0.4544 8
0.4605 3
0.4763 6
0.4825 7
0.4903 3
0.5016 4
0.5116 3
0.5246 2
0.5337 3
0.5438 4
0.5557 4
0.5664 4
0.578 5
0.5858 9
0.5966 10
0.6069 2
0.6169 6
0.6264 4
0.6361 8
0.6477 5
0.6547 5
0.668 3
0.6792 4
0.6835 5
0.6924 6
0.7054 3
0.7123 3
0.7278 4
0.7338 7
0.7479 3
0.7553 1
0.7644 6
0.7753 8
0.7888 1
0.7954 2
0.8 1
0.8178 4
0.8241 7
0.8347 3
0.8423 6
0.8555 2
0.8676 4
0.8713 5
0.8876 5
0.895 6
0.9042 1
0.9147 7
0.927 1
0.9357 5
0.943 5
0.9577 3
0.9687 3
0.9754 5
0.9858 4
0.9981 2
1.0068 3
1.0156 5
1.0228 5
1.0376 5
1.0454 5
1.051 2
1.0694 2
1.0771 4
1.0866 5
1.0958 5
1.1094 2
1.1127 5
1.1264 4
1.1349 3
1.1445 2
1.1564 3
1.1628 6
1.1792 2
1.183 2
1.1973 3
1.2034 4
1.2151 5
1.2253 4
1.2342 3
1.2444 5
1.2572 5
1.2632 10
1.2744 3
1.2862 4
1.2978 4
1.3097 2
1.3143 6
1.3284 2
1.3335 4
1.3465 4
1.3554 3
1.365 0
1.3754 4
1.3879 3
1.3934 4
1.4084 2
1.4159 5
1.4295 2
1.4352 5
1.4494 4
1.4557 4
1.4685 2
1.4735 4
1.4889 2
1.491 3
1.5034 3
1.5168 1
1.5241 3
1.533 4
1.5469 3
1.5538 4
1.5648 2
1.5789 2
1.5879 1
1.5931 1
1.6085 2
1.6143 7
1.6269 5
1.6301 1
1.6446 6
1.6539 4
1.6694 2
1.6719 7
1.6839 3
1.6976 2
1.702 3
1.7163 7
1.7294 2
1.7379 3
1.7467 6
1.7526 1
1.7661 1
1.7754 6
1.7889 1
1.7968 4
1.8043 7
1.8186 2
1.8282 4
1.8335 6
1.8466 6
1.8548 7
1.868 4
1.8779 1
1.888 3
1.8975 4
1.9081 3
1.9142 5
1.9231 7
1.9322 5
1.9432 2
1.956 1
1.9648 10
1.9726 8
1.9848 4
1.995 4
2.0059 4
2.0145 4
2.0226 1
2.0338 4
2.0439 5
2.0523 3
2.0626 3
2.0757 6
2.0852 4
2.0965 3
2.1056 3
2.1151 6
2.1215 3
2.1317 3
2.1474 2
2.1543 8
2.1612 1
2.172 4
2.1836 6
2.1933 2
2.205 0
2.2148 6
2.2285 4
2.238 4
2.2422 7
2.2586 2
2.2662 4
2.2755 5
2.2841 1
2.2999 2
2.3059 5
2.3196 2
2.3249999999999997 0
2.3393 3
2.345 2
2.3565 6
2.369 2
2.3767 5
2.3862 1
2.3912 1
2.4064 9
2.4172 6
2.4224 1
2.4337 6
2.442 7
2.4574 4
2.4659 2
2.4724 5
2.489 2
2.4949 4
2.507 2
2.5133 1
2.5263 2
2.5362 5
2.5454 6
2.5549 2
2.5639 1
2.5762 3
2.5868 4
2.5945 4
2.6051 6
2.6127 3
2.6289 2
2.6357 3
2.6482 2
2.6563 5
2.6652 3
2.6738 5
2.6874 6
2.6958 4
2.7073 4
2.7166 4
2.7244 6
2.7321 3
2.7435 2
2.7569 7
2.7644 1
2.7786 2
2.7867 3
2.7945 4
2.8056 1
2.8148 5
2.8242 5
2.8366 3
2.8471 5
2.8541 2
2.8662 4
2.8751 2
2.883 5
2.8911 2
2.905 0
2.9158 2
2.9219 3
2.9363 3
2.9477 1
2.95 1
2.967 4
2.9794 2
2.9844 4
2.9932 2
3.0099 2
3.0197 1
3.0232 3
3.0357 2
3.0415 3
3.057 4
3.0673 2
3.0746 3
3.0895 2
3.0952 1
3.1046 5
3.1186 5
3.1277 4
3.1362 5
3.1449 3
3.1594 6
3.1653 2
3.1749 5
3.1869 3
3.1929 3
3.2011 1
3.212 1
3.227 2
3.2391 2
3.2442 4
3.2586 1
3.2653 5
3.2756 2
3.2867 2
3.293 2
3.3065 7
3.3164 3
3.3298 2
3.3358 9
3.3434 2
3.3523 7
3.3618 1
3.3754 1
3.3852 4
3.397 1
3.4036 2
3.4137 4
3.428 1
3.4392 1
3.4451 3
3.4586 3
3.4662 2
3.4733 2
3.4885 1
3.495 0
3.5083 3
3.5172 2
3.5254 3
3.5359 3
3.54 1
3.5544 3
3.5636 1
3.5765 3
3.5831 7
3.5923 3
3.6085 2
3.6156 2
3.625 0
3.6314 4
3.6436 2
3.658 3
3.6657 1
3.6745 1
3.6854 4
3.6943 3
3.7078 4
3.7146 4
3.7269 1
3.737 4
3.7493 3
3.7539 2
3.7664 6
3.775 0
3.7883 2
3.7955 1
3.8021 3
3.8132 2
3.8261 7
3.8319 3
3.8483 1
3.8507 2
3.8679 3
3.8762 5
3.8866 1
3.8934 4
3.9067 1
3.9137 2
3.925 0
3.936 2
3.945 0
3.955 3
3.9681 4
3.9797 2
3.9853 1
3.9905 3
4.0057 4
4.0135 2
4.0225 1
4.0346 5
4.0474 3
4.0596 3
4.0629 1
4.0774 3
4.0872 3
4.0918 1
4.1067 5
4.1144 3
4.1262 2
4.1377 2
4.1471 3
4.1585 3
4.1618 3
4.175 0
4.1857 2
4.193 4
4.2044 1
4.2194 2
4.2275 2
4.2335 3
4.2445 2
4.2565 3
4.2679 2
4.2731 2
4.2859 4
4.2923 2
4.305 0
4.3143 3
4.3296 4
4.3371 1
4.3442 3
4.3596 2
4.365 0
4.3763 2
4.3824 2
4.3918 2
4.4038 3
4.4153 2
4.423 3
4.4377 4
4.4447 1
4.4591 3
4.4699 2
4.4775 5
4.4834 4
4.4968 2
4.5084 3
4.515 0
4.5251 1
4.5329 8
4.5422 3
4.5503 1
4.5642 5
4.5706 1
4.587 1
4.5968 2
4.6063 4
4.6122 2
4.625 0
4.6346 1
4.6448 3
4.6596 2
4.6676 1
4.6757 2
4.685 0
4.6977 3
4.7057 5
4.7165 1
4.725 0
4.7377 4
4.7447 3
4.7549 1
4.7638 4
4.7768 6
4.7887 2
4.7946 1
4.8061 4
4.8145 3
4.8254 5
4.8354 5
4.8423 3
4.857 1
4.8672 1
4.8758 2
4.8892 2
4.8965 3
4.9021 1
4.915 0
4.924 5
4.935 0
4.9482 1
4.9574 1
4.9676 1
4.976 1
4.9866 2
63.0187 6432
