# Supplementary material for: Analysis of a mechanistic Markov model for gene duplicates evolving under subfunctionalization
Source: BMC Evol Biol. 2017 Jan 31;17:38. doi: 10.1186/s12862-016-0848-0 (PMC5282866; doi:10.1186/s12862-016-0848-0)
Supplement: Additional file 2 — Contains the data set analyzed in this work. The data was originally published and analyzed by Hughes and Liblerles [8]. (ZIP 120 kb) [file 12862_2016_848_MOESM2_ESM.zip › Data_HughesLiberles2007/homoSapiens_silentSubstCounts_bucketSize_0.01_median.tab]

0.0 460
0.0156 151
0.024 137
0.035 100
0.0447 98
0.055 106
0.0646 93
0.0746 120
0.0849 79
0.0955 88
0.1049 64
0.1142 67
0.1248 49
0.1344 51
0.1457 74
0.1545 40
0.1643 53
0.1752 39
0.1852 34
0.1964 38
0.2059 37
0.2145 39
0.225 34
0.2356 26
0.2448 32
0.255 19
0.264 34
0.2751 38
0.2844 20
0.2954 33
0.3042 19
0.3174 22
0.3255 26
0.3339 21
0.3444 15
0.3569 20
0.3676 22
0.3756 13
0.3839 15
0.3939 18
0.4041 19
0.4145 10
0.4231 18
0.4359 14
0.4476 15
0.4567 14
0.4658 12
0.477 7
0.486 14
0.4953 9
0.5077 11
0.5124 15
0.5229 11
0.5361 10
0.5433 12
0.5559 10
0.5654 10
0.5754 10
0.583 12
0.5939 8
0.6061 13
0.6167 11
0.623 12
0.6347 11
0.644 10
0.6555 6
0.6681 14
0.6747 6
0.6847 10
0.6986 10
0.7066 7
0.7161 13
0.7215 5
0.735 13
0.7448 7
0.754 4
0.7653 7
0.7756 6
0.7833 8
0.7958 5
0.8051 5
0.818 4
0.8254 8
0.8331 7
0.8451 10
0.8524 2
0.8663 11
0.8755 7
0.8884 12
0.8946 4
0.9054 8
0.9162 3
0.9245 6
0.934 7
0.9461 5
0.9547 8
0.9681 6
0.9755 5
0.9863 9
0.9964 8
1.0083 4
1.0126 7
1.0262 8
1.034 7
1.045 2
1.0583 6
1.0663 5
1.0782 6
1.0893 5
1.0971 4
1.1051 5
1.1155 8
1.1222 1
1.1361 1
1.1432 5
1.1572 5
1.1665 10
1.1735 8
1.1842 5
1.1934 5
1.2057 6
1.2168 7
1.2262 2
1.2389 2
1.2473 6
1.2536 5
1.2639 4
1.2735 3
1.284 3
1.2974 6
1.3073 4
1.3162 2
1.3267 8
1.3369 6
1.3447 9
1.3536 5
1.3683 6
1.3736 5
1.3849 7
1.3951 7
1.4041 5
1.4164 7
1.4239 8
1.4354 1
1.4474 5
1.455 5
1.4668 4
1.4759 4
1.4859 4
1.4941 3
1.5044 4
1.5135 5
1.5245 4
1.5382 4
1.5409 6
1.5538 8
1.5666 4
1.5775 4
1.5848 5
1.5938 3
1.6057 6
1.6164 5
1.627 6
1.6332 5
1.6464 4
1.6569 6
1.6655 8
1.6797 2
1.6849 6
1.6961 4
1.7088 3
1.7167 1
1.7263 4
1.7373 6
1.7449 5
1.7517 3
1.7675 5
1.775 0
1.7868 4
1.7979 1
1.806 6
1.8151 3
1.827 3
1.8332 5
1.8422 4
1.8532 10
1.8629 9
1.8756 5
1.8882 4
1.8946 9
1.9027 6
1.9166 4
1.9245 7
1.932 5
1.9428 1
1.9543 6
1.9656 4
1.9786 4
1.9859 3
1.9941 5
2.0027 1
2.0188 2
2.0259 5
2.0367 4
2.0471 8
2.053 3
2.0635 3
2.0768 1
2.0844 2
2.0991 2
2.1016 2
2.1171 4
2.1225 4
2.1338 7
2.1484 1
2.157 6
2.1645 7
2.1737 5
2.1873 4
2.1964 3
2.2087 3
2.2168 3
2.2263 3
2.2382 4
2.2467 5
2.2511 2
2.2659 9
2.2751 5
2.2852 8
2.2972 2
2.3025 4
2.3196 2
2.3231 7
2.3307 3
2.3425 3
2.3559 6
2.364 5
2.3775 2
2.3885 2
2.395 5
2.4079 2
2.415 0
2.428 3
2.4339 6
2.4436 1
2.4542 4
2.4671 4
2.4769 1
2.4845 5
2.4996 2
2.5064 4
2.5132 7
2.5297 2
2.5359 3
2.5454 3
2.5576 3
2.566 4
2.5747 3
2.5861 3
2.5949 5
2.605 3
2.6157 5
2.6254 4
2.6354 9
2.6484 3
2.657 5
2.6691 4
2.6753 7
2.6857 5
2.6925 4
2.7035 7
2.7163 5
2.7293 1
2.7358 4
2.7473 2
2.7584 2
2.7635 4
2.7789 2
2.7897 4
2.794 5
2.8046 4
2.8106 3
2.8268 6
2.8353 3
2.8451 3
2.8559 6
2.8686 2
2.8747 3
2.887 3
2.8994 1
2.9029 3
2.9121 2
2.928 4
2.9363 4
2.9449 5
2.9534 5
2.9678 2
2.9743 4
2.9874 6
2.9955 5
3.006 1
3.0132 5
3.0287 2
3.0309 1
3.043 6
3.0565 5
3.0625 3
3.077 6
3.0823 5
3.0967 6
3.1019 2
3.1144 1
3.1247 6
3.1316 3
3.149 4
3.1539 5
3.1686 6
3.1748 3
3.1897 2
3.1957 3
3.2036 3
3.2131 6
3.2242 5
3.238 5
3.2465 6
3.2581 4
3.2629 5
3.2791 2
3.2866 4
3.2989 2
3.3044 4
3.3104 3
3.3248 6
3.3356 4
3.3462 5
3.3553 3
3.3668 3
3.3729 7
3.3821 5
3.3959 4
3.4091 2
3.416 5
3.4266 3
3.4312 3
3.4479 4
3.454 5
3.4654 3
3.4783 2
3.4825 2
3.495 0
3.5003 1
3.519 4
3.5229 2
3.5349 5
3.5441 3
3.5544 4
3.5656 4
3.574 2
3.5867 2
3.5927 3
3.6058 4
3.6149999999999998 0
3.6289 4
3.6342 4
3.6437 3
3.656 3
3.6647 3
3.6719 1
3.6826 2
3.6974 2
3.7023 2
3.7188 3
3.7237 5
3.733 3
3.7457 6
3.7543 3
3.7642 1
3.7755 2
3.7877 5
3.7978 1
3.8092 3
3.8181 2
3.8246 6
3.8387 3
3.8451 4
3.8558 2
3.8649999999999998 0
3.8713 3
3.8891 1
3.8995 1
3.9087 3
3.9138 5
3.9245 2
3.9345 4
3.9453 9
3.9532 3
3.969 2
3.975 0
3.9853 3
3.9964 1
4.0039 4
4.0188 4
4.0288 2
4.0302 1
4.0476 2
4.0527 1
4.0684 2
4.0786 3
4.0859 4
4.0943 2
4.1087 3
4.1158 6
4.1296 2
4.1343 3
4.1481 2
4.1542 3
4.1639 3
4.1738 6
4.1874 1
4.194 4
4.2051 4
4.2134 5
4.2234 5
4.2365 2
4.2465 1
4.255 0
4.2685 1
4.277 2
4.2831 2
4.293 2
4.3072 5
4.3134 2
4.3274 4
4.3356 4
4.3409 1
4.355 0
4.3632 3
4.375 4
4.3832 3
4.3962 1
4.4043 1
4.4169 2
4.4294 2
4.4341 2
4.4493 2
4.4584 2
4.4624 2
4.4773 2
4.4849 4
4.4994 2
4.505 0
4.5148 3
4.5203 1
4.535 0
4.5484 1
4.5594 3
4.5697 2
4.5757 4
4.5848 5
4.5944 2
4.6054 3
4.6192 2
4.625 0
4.635 0
4.6435 3
4.655 0
4.6668 2
4.6777 3
4.6854 3
4.6957 3
4.7036 3
4.7168 5
4.7241 2
4.7346 2
4.7483 3
4.755 0
4.7629 3
4.7734 3
4.7861 3
4.7953 5
4.8036 3
4.8164 5
4.8289 1
4.832 3
4.85 2
4.8585 1
4.8621 1
4.8769 4
4.8878 1
4.8916 1
4.9061 3
4.9114 1
4.9282 3
4.9377 3
4.9422 3
4.9594 2
4.9653 4
4.9783 4
4.9893 2
63.0334 6544
