# Supplementary material for: Analysis of a mechanistic Markov model for gene duplicates evolving under subfunctionalization
Source: BMC Evol Biol. 2017 Jan 31;17:38. doi: 10.1186/s12862-016-0848-0 (PMC5282866; doi:10.1186/s12862-016-0848-0)
Supplement: Additional file 2 — Contains the data set analyzed in this work. The data was originally published and analyzed by Hughes and Liblerles [8]. (ZIP 120 kb) [file 12862_2016_848_MOESM2_ESM.zip › Data_HughesLiberles2007/musMusculus_silentSubstCounts_bucketSize_0.01_median.tab]

0.0 805
0.0154 279
0.025 216
0.0343 205
0.045 142
0.054 148
0.0651 132
0.0748 128
0.0847 113
0.0959 90
0.1058 82
0.1148 77
0.1251 77
0.135 54
0.145 67
0.1546 64
0.1656 52
0.1742 70
0.1846 56
0.1941 56
0.2053 49
0.2158 46
0.225 48
0.2348 44
0.2457 45
0.254 41
0.264 42
0.2744 33
0.2841 31
0.2936 24
0.3027 28
0.3134 19
0.3244 17
0.3356 18
0.3437 24
0.3547 30
0.3654 14
0.376 21
0.3839 17
0.3962 16
0.4071 14
0.4135 22
0.4261 15
0.4332 20
0.4433 13
0.4567 9
0.4649 15
0.4763 16
0.4865 13
0.4976 9
0.5036 15
0.5134 7
0.527 17
0.5347 9
0.5459 14
0.5542 7
0.5659 17
0.5771 10
0.588 8
0.5944 16
0.6035 12
0.6127 14
0.6241 14
0.6352 7
0.6447 11
0.6552 9
0.6635 9
0.6738 5
0.6852 8
0.6953 10
0.7048 10
0.715 8
0.7263 9
0.7362 6
0.7449 3
0.7568 10
0.7673 9
0.7749 13
0.783 7
0.7957 5
0.8058 13
0.8162 7
0.824 11
0.8367 11
0.8467 10
0.8555 6
0.865 12
0.8787 6
0.8881 10
0.897 5
0.9065 9
0.9148 4
0.9257 10
0.9344 4
0.9418 9
0.9568 8
0.967 5
0.9718 6
0.9841 3
0.9924 3
1.0063 2
1.014 4
1.0274 2
1.0347 9
1.0452 3
1.0581 6
1.0654 6
1.0757 9
1.082 3
1.0945 10
1.1036 9
1.1145 6
1.1268 5
1.1353 8
1.1447 5
1.1541 8
1.1654 4
1.1725 7
1.1862 7
1.1993 2
1.2044 6
1.2146 7
1.2263 7
1.2361 5
1.2492 4
1.2532 3
1.2667 4
1.2751 1
1.2871 2
1.2949 5
1.3059 11
1.3135 1
1.3265 5
1.3353 4
1.3467 3
1.3561 4
1.3652 2
1.3768 6
1.3894 2
1.3926 4
1.4045 6
1.4193 4
1.4247 6
1.4338 1
1.4491 4
1.4531 2
1.4621 5
1.478 1
1.4867 2
1.4982 5
1.5047 6
1.5156 3
1.5241 5
1.5393 4
1.5462 3
1.5584 2
1.5676 5
1.5778 5
1.5851 3
1.5905 4
1.6038 3
1.6188 5
1.6259 6
1.6369 4
1.6465 2
1.6572 9
1.6694 4
1.6777 4
1.6887 5
1.6913 1
1.7033 4
1.7161 5
1.7294 3
1.7347 7
1.7471 8
1.7575 3
1.7689 3
1.7768 9
1.7844 4
1.7921 7
1.805 0
1.8172 2
1.8258 8
1.8392 4
1.8431 5
1.8573 6
1.8621 5
1.873 5
1.8869 8
1.8931 3
1.9036 3
1.9192 3
1.9248 5
1.9369 5
1.947 2
1.9562 9
1.9651 4
1.9774 3
1.9879 4
1.9949999999999999 0
2.0065 7
2.0182 6
2.0266 4
2.0378 4
2.0403 2
2.0536 3
2.0673 7
2.0719 8
2.087 5
2.0932 6
2.1012 5
2.1182 5
2.1265 6
2.1335 2
2.1468 7
2.1568 4
2.1689 4
2.1776 5
2.183 7
2.1936 5
2.2041 2
2.2141 5
2.2294 2
2.2366 5
2.2456 3
2.258 4
2.2666 4
2.2736 5
2.2853 8
2.2974 6
2.3067 7
2.3115 7
2.3252 5
2.337 6
2.3473 5
2.3527 9
2.3624 7
2.3766 2
2.3874 5
2.3912 5
2.4056 4
2.4122 4
2.4249 4
2.4336 4
2.4457 8
2.4551 9
2.4636 5
2.4771 2
2.486 6
2.4939 3
2.5051 5
2.5156 6
2.5244 4
2.5376 4
2.545 5
2.5551 4
2.5647 5
2.5754 7
2.5845 5
2.5963 8
2.6062 5
2.6156 4
2.6237 3
2.6366 8
2.6498 1
2.6561 6
2.6641 5
2.6781 4
2.6898 1
2.6983 2
2.7053 3
2.7197 4
2.7265 5
2.7348 6
2.7478 6
2.757 5
2.7673 4
2.7768 3
2.7893 7
2.7947 3
2.805 4
2.8151 4
2.8261 4
2.8329 5
2.8461 2
2.8567 4
2.8661 5
2.8769 8
2.8879 5
2.8977 7
2.908 3
2.9112 3
2.9243 6
2.9373 4
2.9431 3
2.9524 5
2.9696 2
2.9783 3
2.9894 2
2.9962 5
3.0043 5
3.0136 4
3.0287 6
3.033 1
3.0482 1
3.0581 4
3.0692 4
3.078 6
3.0873 4
3.0949 5
3.1027 1
3.1126 3
3.1282 4
3.1388 3
3.1448 4
3.1566 4
3.1656 10
3.1724 3
3.185 5
3.1928 3
3.2056 7
3.2112 3
3.2242 6
3.235 4
3.2422 8
3.256 8
3.2648 8
3.2764 5
3.2826 3
3.2983 2
3.3073 3
3.3179 5
3.323 5
3.3358 5
3.349 2
3.3566 4
3.3653 3
3.3762 6
3.3872 4
3.3954 6
3.4092 3
3.4175 3
3.4256 3
3.4345 6
3.4442 3
3.4554 5
3.463 3
3.4774 3
3.4865 3
3.4994 2
3.5026 1
3.5124 3
3.5278 6
3.5366 5
3.545 0
3.554 8
3.5672 4
3.5797 3
3.5836 6
3.5911 3
3.6042 3
3.6128 3
3.6254 4
3.6345 4
3.646 1
3.6559 3
3.6654 5
3.6745 2
3.6863 3
3.6916 4
3.7075 2
3.7123 4
3.7229 2
3.7343 6
3.7473 3
3.7525 3
3.7632 6
3.7783 2
3.7874 3
3.7915 2
3.8021 2
3.815 0
3.8249 6
3.833 3
3.8446 4
3.8529 1
3.8656 5
3.875 0
3.8868 4
3.8986 4
3.909 1
3.915 0
3.9254 4
3.9318 4
3.9426 6
3.9539 4
3.9626 3
3.9772 4
3.9865 4
3.9975 2
4.0053 4
4.0161 4
4.0244 3
4.0343 5
4.0479 1
4.0532 5
4.0606 1
4.0717 1
4.0853 2
4.093 4
4.1075 2
4.1162 2
4.127 5
4.1355 5
4.1438 3
4.1555 6
4.1662 8
4.1757 2
4.1834 2
4.1913 1
4.205 0
4.2144 3
4.2241 1
4.234 2
4.2437 7
4.2529 7
4.2698 2
4.2716 4
4.2884 2
4.2934 4
4.3093 2
4.3164 3
4.3216 3
4.3312 3
4.3427 4
4.3579 4
4.3676 2
4.375 0
4.3888 1
4.3952 5
4.4057 3
4.4131 2
4.4265 4
4.4351 2
4.4445 2
4.4567 4
4.4652 2
4.4732 4
4.4809 1
4.4954 3
4.5031 5
4.5148 6
4.5239 1
4.5386 2
4.5423 2
4.555 0
4.5663 4
4.5788 3
4.5807 1
4.5979 2
4.6003 1
4.6164 3
4.6273 2
4.635 0
4.6475 2
4.6584 1
4.6697 4
4.6748 1
4.6848 2
4.6938 1
4.7029 2
4.7158 2
4.7292 1
4.7309 2
4.7428 4
4.7517 2
4.7681 1
4.776 4
4.7813 5
4.7999 2
4.8018 5
4.8116 3
4.8269 2
4.835 0
4.8446 1
4.8582 2
4.8658 1
4.8795 2
4.885 0
4.8948 2
4.9068 4
4.9177 4
4.9252 2
4.9373 3
4.942 1
4.955 0
4.9684 3
4.978 1
4.9893 2
62.7439 6673
