# Supplementary material for: Analysis of a mechanistic Markov model for gene duplicates evolving under subfunctionalization
Source: BMC Evol Biol. 2017 Jan 31;17:38. doi: 10.1186/s12862-016-0848-0 (PMC5282866; doi:10.1186/s12862-016-0848-0)
Supplement: Additional file 2 — Contains the data set analyzed in this work. The data was originally published and analyzed by Hughes and Liblerles [8]. (ZIP 120 kb) [file 12862_2016_848_MOESM2_ESM.zip › Data_HughesLiberles2007/rattusNorvegicus_silentSubstCounts_bucketSize_0.01_median.tab]

1.0E-4 246
0.0147 175
0.0242 164
0.0344 157
0.0448 139
0.0551 164
0.0652 124
0.0743 113
0.0847 122
0.0944 130
0.1054 111
0.1151 104
0.1247 101
0.1362 88
0.145 93
0.1555 90
0.1643 101
0.1746 76
0.1842 74
0.1956 85
0.2057 61
0.2143 67
0.2235 61
0.2356 64
0.2459 57
0.2545 55
0.2657 52
0.2748 48
0.2854 42
0.2949 37
0.3058 35
0.3152 42
0.3253 39
0.3363 40
0.3439 34
0.3558 29
0.3638 38
0.3743 29
0.3853 29
0.3939 25
0.4052 28
0.4154 26
0.4245 25
0.4357 16
0.4444 16
0.452 23
0.4662 13
0.4746 15
0.4844 11
0.4979 12
0.5051 10
0.5161 16
0.5237 14
0.535 6
0.5465 17
0.5563 18
0.5662 11
0.5755 16
0.5842 20
0.5934 12
0.6054 11
0.6137 15
0.6233 13
0.6357 15
0.6446 13
0.6565 14
0.6652 11
0.6761 9
0.6873 11
0.6969 15
0.7046 11
0.7137 10
0.7258 8
0.7339 11
0.7472 16
0.7537 9
0.7681 12
0.7772 3
0.7856 9
0.7945 8
0.8037 8
0.8157 9
0.8231 10
0.8359 8
0.8449 6
0.8566 7
0.8645 10
0.8789 4
0.8853 11
0.8949 5
0.902 4
0.9159 12
0.9225 12
0.9359 6
0.9457 12
0.9543 6
0.9647 9
0.975 8
0.985 4
0.9968 8
1.0074 5
1.0163 5
1.0249 10
1.0333 1
1.043 7
1.0584 2
1.0633 10
1.0746 7
1.0833 6
1.0972 4
1.1073 5
1.115 5
1.1272 4
1.1355 2
1.1438 7
1.1531 6
1.1641 8
1.1769 5
1.1857 4
1.1962 7
1.2063 6
1.2168 5
1.2293 2
1.2368 3
1.244 4
1.2562 6
1.2693 5
1.2741 8
1.2881 6
1.2956 7
1.304 10
1.3144 8
1.3283 2
1.3354 3
1.3469 7
1.3562 2
1.365 1
1.3707 2
1.3878 4
1.3984 5
1.4031 1
1.4119 3
1.4238 5
1.4377 6
1.4494 2
1.4559 5
1.4656 6
1.4718 1
1.4864 6
1.4921 3
1.5056 2
1.5187 2
1.525 2
1.5345 9
1.5451 3
1.5551 6
1.5683 4
1.5739 2
1.5848 3
1.5928 4
1.604 4
1.6134 3
1.6272 4
1.6345 5
1.6463 4
1.6585 4
1.6662 4
1.6743 3
1.6871 6
1.6969 4
1.7043 3
1.7179 2
1.7264 3
1.7385 2
1.7435 6
1.7581 1
1.7651 7
1.7722 3
1.7877 5
1.795 5
1.8053 4
1.8135 3
1.8249 7
1.8372 6
1.849 4
1.8571 6
1.8623 5
1.8744 9
1.8875 1
1.8984 3
1.9061 3
1.9132 1
1.9243 4
1.9392 2
1.9428 3
1.956 5
1.965 4
1.9759 5
1.9826 3
1.9907 4
2.004 8
2.0164 5
2.0251 1
2.035 5
2.0426 3
2.0516 5
2.0671 2
2.0766 2
2.0816 4
2.0974 6
2.1074 5
2.1157 1
2.1279 5
2.136 7
2.146 4
2.1529 5
2.1621 7
2.1748 4
2.1865 6
2.1929 3
2.2039 5
2.216 2
2.2268 7
2.2376 2
2.2482 6
2.2509 3
2.2662 3
2.2772 4
2.288 3
2.2975 4
2.304 3
2.3169 10
2.3245 2
2.3332 3
2.3455 5
2.3534 6
2.3671 4
2.3788 2
2.3877 2
2.3961 3
2.4059 5
2.4143 9
2.4269 3
2.4363 5
2.444 5
2.4506 3
2.4612 8
2.4704 1
2.4899 1
2.4943 9
2.5079 7
2.5145 3
2.5223 3
2.5378 2
2.5465 2
2.5552 6
2.565 0
2.5758 3
2.5863 6
2.5949 6
2.6057 2
2.6182 8
2.6251 8
2.6349 2
2.6471 4
2.6589 4
2.6648 4
2.6715 3
2.6871 6
2.6924 3
2.707 4
2.7166 5
2.7275 5
2.7384 3
2.7482 4
2.7572 6
2.7635 2
2.7736 3
2.7854 3
2.7949 8
2.8066 3
2.8138 6
2.8273 6
2.8378 3
2.8483 4
2.8535 4
2.8667 9
2.876 3
2.8854 4
2.8971 8
2.9071 3
2.91 3
2.9276 4
2.9335 3
2.9455 3
2.9525 3
2.9646 5
2.9748 6
2.9849 7
2.9996 2
3.0066 5
3.0155 4
3.0224 2
3.033 4
3.0451 6
3.0552 4
3.0651 4
3.0732 9
3.085 0
3.0944 7
3.1022 2
3.1151 3
3.1271 6
3.1345 4
3.1473 6
3.1556 3
3.163 5
3.1763 2
3.1814 1
3.192 5
3.2039 3
3.2142 4
3.2284 5
3.2356 6
3.2436 3
3.2556 7
3.2655 2
3.2747 3
3.2897 5
3.2988 4
3.3052 3
3.3152 4
3.3213 2
3.3356 4
3.3463 4
3.3581 3
3.3696 2
3.3764 4
3.3876 4
3.3949 5
3.4049 6
3.415 0
3.4226 4
3.4381 6
3.4468 5
3.4516 3
3.4668 2
3.4757 4
3.4856 7
3.493 5
3.5029 2
3.5126 4
3.5297 2
3.535 0
3.5473 4
3.556 2
3.5662 4
3.5796 1
3.5873 2
3.5917 1
3.6074 4
3.6191 4
3.6295 2
3.635 2
3.6409 3
3.6545 3
3.6621 3
3.6763 5
3.6862 4
3.6929 5
3.7073 6
3.7142 7
3.7238 5
3.7383 3
3.7443 4
3.7586 3
3.7682 4
3.7758 4
3.7841 6
3.795 0
3.8098 1
3.8133 3
3.8255 1
3.835 0
3.8446 2
3.853 4
3.868 6
3.8781 5
3.886 1
3.8927 2
3.905 0
3.9156 5
3.9263 2
3.935 0
3.9464 5
3.9558 3
3.9681 4
3.9754 3
3.988 2
3.9971 2
4.0071 1
4.0144 1
4.0231 6
4.0338 1
4.0472 5
4.0563 2
4.0686 1
4.0771 3
4.0838 6
4.0957 4
4.103 1
4.1176 4
4.125 0
4.1342 5
4.1449 2
4.1593 2
4.1637 1
4.1725 3
4.1841 3
4.1946 2
4.2065 1
4.2143 1
4.2298 2
4.2359 2
4.2495 1
4.2527 5
4.2676 3
4.2754 4
4.2854 4
4.295 0
4.3082 2
4.3145 4
4.3277 4
4.3354 6
4.3445 4
4.3508 4
4.3614 3
4.375 0
4.3817 3
4.3944 4
4.4062 2
4.4195 4
4.4239 4
4.435 0
4.4429 3
4.451 2
4.4648 2
4.4799 2
4.4894 2
4.492 1
4.5016 4
4.5198 2
4.5253 1
4.5346 2
4.545 0
4.5518 3
4.563 3
4.5734 2
4.5891 2
4.5985 1
4.605 0
4.6164 2
4.6248 3
4.635 0
4.6468 2
4.6568 1
4.6667 3
4.6752 4
4.6875 3
4.6974 1
4.7053 2
4.7176 3
4.7237 3
4.7323 3
4.745 0
4.7534 2
4.7614 3
4.7744 3
4.7846 1
4.7916 4
4.8043 2
4.8194 2
4.8233 1
4.8396 4
4.8419 1
4.8537 2
4.8675 2
4.8741 3
4.8895 4
4.8959 2
4.9066 1
4.9198 1
4.925 0
4.9378 1
4.9479 2
4.9546 4
4.965 0
4.9767 3
4.9828 3
62.9383 6139
