# Supplementary material for: Analysis of a mechanistic Markov model for gene duplicates evolving under subfunctionalization
Source: BMC Evol Biol. 2017 Jan 31;17:38. doi: 10.1186/s12862-016-0848-0 (PMC5282866; doi:10.1186/s12862-016-0848-0)
Supplement: Additional file 2 — Contains the data set analyzed in this work. The data was originally published and analyzed by Hughes and Liblerles [8]. (ZIP 120 kb) [file 12862_2016_848_MOESM2_ESM.zip › Stark2016readme]

The data contained in this archive was obtained from correspondence with Tim Hughes, and was originally published in Hughes and Liberles 2007 (titled 'The Pattern of Evolution of Smaller-Scale Gene Duplicates in Mammalian Genomes is More Consistent with Neo- than Subfunctionalisation'). 

The pdf file HughesLiberles2007/doc/paper/supmat.pdf contains the supplementary materials from Hughes and Liberles 2007, which explains how to read the data.
