# Supplementary material for: Analysis of a mechanistic Markov model for gene duplicates evolving under subfunctionalization
Source: BMC Evol Biol. 2017 Jan 31;17:38. doi: 10.1186/s12862-016-0848-0 (PMC5282866; doi:10.1186/s12862-016-0848-0)
Supplement: Additional file 3 — Contains MATLAB scripts used in this analysis, together with some directions for use. (ZIP 6 kb) [file 12862_2016_848_MOESM3_ESM.zip]

Archive with 11 entries (10 files):
- MC_sub.m
- __MACOSX/
- __MACOSX/._MC_sub.m
- ParamEstimator.m
- __MACOSX/._ParamEstimator.m
- PseudoRatePlot.m
- __MACOSX/._PseudoRatePlot.m
- README.txt
- __MACOSX/._README.txt
- Simulator.m
- __MACOSX/._Simulator.m
