# Supplementary material for: Analysis of a mechanistic Markov model for gene duplicates evolving under subfunctionalization
Source: BMC Evol Biol. 2017 Jan 31;17:38. doi: 10.1186/s12862-016-0848-0 (PMC5282866; doi:10.1186/s12862-016-0848-0)
Supplement: Additional file 3 — Contains MATLAB scripts used in this analysis, together with some directions for use. (ZIP 6 kb) [file 12862_2016_848_MOESM3_ESM.zip › MC_sub.m]

function [ Q, Qstar, V ] = MC_sub( u_c,u_r,z )
%MC_sub forms the generator for the subfunctionalization model with
%parameters u_c,u_r,z. Here, Q is the generator with
%Q = [Qstar,V;0,0]
%Qstar and V are used in most calculations.

Q(z+2,z+2) = 0; %Initialize Q
Q(1,2) = 2*z*u_r; % Set initial values for transitions from state 0 (indexed at 1) to state 1 (indexed at 2)
Q(1,z+2) = 2*u_c; % and state P (indexed at z+2)
Q(1,1) = -2*(u_c+z*u_r);

%Now we set the values for all the states from 1 (indexed at 2) to z-2 (indexed at z-1)
for i = 1:z-2 
    Q(i+1,i+2) = (z-i)*u_r;
    Q(i+1,z+1) = (z-i)*u_r;
    Q(i+1,z+2) = u_c;
    Q(i+1,i+1) = -sum(Q(i+1,:));
end
%Set the values for state z-1 (indexed at z)
Q(z,z+1) = u_r; 
Q(z,z+2) = u_r+u_c;
Q(z,z) = -u_c-2*u_r;

%Form Qstar representing transitions between the transient states 0 (indexed at 1) through z-1 (indexed at z)
%and V representing transitions from the transient states into the absorbing states S and P, indexed at z+1 and z+2 respectively.
Qstar = Q(1:z,1:z); 
V = Q(1:z,z+1:z+2); 
end
