# Supplementary material for: Analysis of a mechanistic Markov model for gene duplicates evolving under subfunctionalization
Source: BMC Evol Biol. 2017 Jan 31;17:38. doi: 10.1186/s12862-016-0848-0 (PMC5282866; doi:10.1186/s12862-016-0848-0)
Supplement: Additional file 3 — Contains MATLAB scripts used in this analysis, together with some directions for use. (ZIP 6 kb) [file 12862_2016_848_MOESM3_ESM.zip › ParamEstimator.m]

function [params] = ParamEstimator(data)
%Copyright Stark et al 2016 [1] (submitted)
%If using this code for research purposes please reference Stark et al
%2016 - Analysis of a mechanistic Markov model for gene duplicates evolving
%under subfunctionalization.

%Note that this file is dependent on the file MC_sub.m
%Note also that this function uses the MATLAB parallel computing toolbox for
%(time) efficiency. If you do not have this toolbox installed, or do not
%wish to use multiple CPU cores, refer to (*) at the beginning of the code

%ParamEstimator finds maximum likelihood estimates for each fixed z from 2 to
%20 given some data using the result from equations (21-23) of [1], and
%the MATLAB fminsearch routine.

%The data should take the form of a matrix with two columns, the first
%corresponding to the age of some duplicates, and the second column
%corresponding to the count count of duplicates of that age.

%The output params is a matrix whose columns correspond to the fixed values
%of z-1 (i.e. column 1 corresponds to z = 2, etc. The rows correspond to
%The MLE for u_c
%The MLE for u_r
%The MLE for Beta_0
%The absolute log likelihood (smaller is better)


parfor z = 1:19      %Comment for non-parallel implentation. (*)
%for z = 1:19        %Uncomment for non-parallel implementation. (*)
    [params(:,z),L(z)] = fminsearch(@(params) fminsearchOptim(params,z+1,data),[5,1,data(1,2)]);  
end 
params = [params;L];
end

function L = fminsearchOptim(params,fixedparams,data)
%Computes log(Likelihood) of the parameters given the data.

u_c = abs(params(1));
u_r = abs(params(2));
Beta_0 = abs(params(3));
z = fixedparams;

num = size(data,1);
Beta(num,1) = 0;
sumterm(num,1) = 0; 
for i = 1:num
Beta(i) = ComputeMeans(Beta_0,u_c,u_r,z, data(i,1));
sumterm(i) = (data(i,2)*log(Beta(i)) - Beta(i) - gammaln(data(i,2) + 1)); %Equation [23] of (1)
end
L = -sum(sumterm); 
end

function [ mean ] = ComputeMeans( Beta_0,u_c,u_r,z,t )
%ComputeMeans Computes the mean no of survivors at time t, given there are N0 at time t = 0
[~,Qstar,V] = MC_sub(u_c,u_r,z);
vp = V(:,2);
e = zeros(1,z);
e(1) = 1;
mean = Beta_0*(1 - (e*(expm(Qstar*t) - eye(size(Qstar)))/(Qstar)*vp)); %Equatinon (22) of [1]
end
