# Supplementary material for: Analysis of a mechanistic Markov model for gene duplicates evolving under subfunctionalization
Source: BMC Evol Biol. 2017 Jan 31;17:38. doi: 10.1186/s12862-016-0848-0 (PMC5282866; doi:10.1186/s12862-016-0848-0)
Supplement: Additional file 3 — Contains MATLAB scripts used in this analysis, together with some directions for use. (ZIP 6 kb) [file 12862_2016_848_MOESM3_ESM.zip › PseudoRatePlot.m]

function [h] = PseudoRatePlot(times,u_c,u_r,z)
%Copyright Stark et al 2016 [1] (submitted)
%If using this code for research purposes please reference Stark et al
%2016 - Analysis of a mechanistic Markov model for gene duplicates evolving
%under subfunctionalization.

%Note that this file is dependent on the file MC_sub.m

%PseudoRatePlot solves for and plots the Pseudogenization Rate function (equation (16) of [1]) under the
%subfunctionalization model described in [1].

%times is a vector of times t at which to solve for h_P^z(t). MATLAB will use linear
%interpolation between points in the plot by default.

[~,Qstar,v] = MC_sub(u_c,u_r,z);
vp = v(:,2);
e = zeros(1,z);
e(1) = 1;
h(size(times)) = 0;
i = 0;
for t = times
matrixexponetial = expm(Qstar*t);
f = e*matrixexponetial*vp; %equation (14) of [1]
denom = 1 - (e*(matrixexponetial - eye(size(Qstar)))/(Qstar)*vp); %equation (15) of [1]
i = i+1;
h(i) = f/denom; %equation (16) of [1]
end
plot(times,h)
xlabel('Time')
ylabel(['h_P^',num2str(z),'(t)'])
set(gca,'FontSize',14,'fontWeight','bold')
end
