# Supplementary material for: Analysis of a mechanistic Markov model for gene duplicates evolving under subfunctionalization
Source: BMC Evol Biol. 2017 Jan 31;17:38. doi: 10.1186/s12862-016-0848-0 (PMC5282866; doi:10.1186/s12862-016-0848-0)
Supplement: Additional file 3 — Contains MATLAB scripts used in this analysis, together with some directions for use. (ZIP 6 kb) [file 12862_2016_848_MOESM3_ESM.zip › README.txt]

Copyright Stark et al 2016 [1] (submitted)
If using this code for research purposes please reference Stark et al
2016 - Analysis of a mechanistic Markov model for gene duplicates evolving
under subfunctionalization.

The MATLAB codes included in this archive can be used for some computations relating to the subfunctionalization model described in [1]

The file MC_sub.m is required for any other codes to function.

These were the codes used to perform the analysis in [1]. In some cases modified versions of the code were used, or the codes were used in conjuction with some smaller scripts. E.g. a modified version of PseudoRatePlot.m was used to compute the average pseudogenization rate H_P^Z(t) with Z being a random variable. If you would like these additional codes, or some assistance, please feel free to contact Tristan Stark via email (tlstark@utas.edu.au).

Some comments are included in the codes which hopefully help with readability.

_______________________________________________
MC_sub.m forms the generator matrix (equation (2) of [1]), an example of its use is as follows:

[Q, Qstar, V] = MC_sub(1,0.1,3);

This will create three global variables relating to the model with parameters u_c = 1, u_r = 0.1, z = 3.

Q is the complete generator matrix for the model.
Qstar is a leaking generator matrix, tracking the transitions between transient states.
V is a matrix tracking transitions from transient states to the absorbing states, with V[:,1] corresponding to state S (subfunctionalization) and V[:,2] corresponding to state P (pseudogenization).

Note that there is some redundancy here, since Q = [Qstar,V;0,0]. Can be called like 

[Q, ~, ~] = MC_sub(1,0.1,3) e.g. when Q is required for some simulation
 		or
[~,Qstar,V] = MC_sub(1,0.1,3) e.g. when Qstar is required for some computations

_______________________________________________
PseudoRatePlot.m solves for and plots the pseudogenization rate function (equation (16) of [1]) under the subfunctionalization model described in [1].

Besides the three model parameters, this function includes an input vector, times, for the times at which we wish to compute the pseudogenization rate function. The output vector, h, contains these values.

Example

h = PseudoRatePlot([0:0.1:10],1,0.1,3);

_______________________________________________
ParamEstimator.m finds maximum likelihood estimates for each fixed z from 2 to
20 given some data using the result from equations (21-23) of [1], and
the MATLAB fminsearch routine.

The data should take the form of a matrix with two columns, the first
corresponding to the age of some duplicates, and the second column
corresponding to the count count of duplicates of that age.

The output params is a matrix whose columns correspond to the fixed values
of z-1 (i.e. column 1 corresponds to z = 2, etc. The rows correspond to
The MLE for u_c
The MLE for u_r
The MLE for Beta_0
The absolute log likelihood (smaller is better)


_______________________________________________
Simulator.m uses Gillespie algorithm to simulate realization of the Markov
chain described in [1] with parameters u_c, u_r, z.

This code is intended for visualization, rather than analysis. Removing 
the pause, scatter, and axis commands makes this suitable for
analysis.
