# Supplementary material for: Analysis of a mechanistic Markov model for gene duplicates evolving under subfunctionalization
Source: BMC Evol Biol. 2017 Jan 31;17:38. doi: 10.1186/s12862-016-0848-0 (PMC5282866; doi:10.1186/s12862-016-0848-0)
Supplement: Additional file 3 — Contains MATLAB scripts used in this analysis, together with some directions for use. (ZIP 6 kb) [file 12862_2016_848_MOESM3_ESM.zip › Simulator.m]

function [timelist,statelist] = Simulator( u_c, u_r, z )
%Copyright Stark et al 2016 [1] (submitted)
%If using this code for research purposes please reference Stark et al
%2016 - Analysis of a mechanistic Markov model for gene duplicates evolving
%under subfunctionalization.
% 
% Simulator uses Gillespie algorithm to simulate realization of the Markov
% chain described in [1] with parameters u_c, u_r, z.
% 
% This code is intended for visualization, rather than analysis. Removing 
% the pause, scatter, and axis commands would make this suitable for
% analysis.

%First calculate mean and variance of time to absorbtion to set plot axis
%appropriately
[Q, Qstar, ~] = MC_sub(u_c, u_r, z);
dim = size(Q,1);
e_start = zeros(1,dim-2);
e_start(1,1) = 1;
one = ones(dim-2,1);
m = -e_start/Qstar*one; %equation (54) in Additional File 1 of [1]
m2 = (-1)^2*factorial(2)*e_start*Qstar^(-2)*one; %Equation (54) in Additional File 1 of [1]
var = m2 - m^2; %equation (55) in Additional File 1 of [1]

%Then simulation is simple application of Gillespie algorithm.

P = dim;
S = dim-1;
initialvec = zeros(dim,1);
state = 1;
statelist = state;
time = 0;
timelist = time;
clf
figure(1)
scatter(time,state, 'b')
axis([0,m+var, 1, z+2])
pause(0.5)
hold on
while state < S
    y = rand;
    lambda = -Q(state,state);
    time = time + exprnd(1/lambda);
    if time > m+var
        axis([0,time,1,z+2])
    end
    timelist = [timelist, time];
    summer = 0;
    for i = 1:dim
        if i ~= state
            summer = summer + Q(state,i);
            if summer/lambda > y
                state = i;
                statelist = [statelist, state];
                if state == P
                    scatter(time,state,'r')
                    else if state == S
                        scatter(time,state, 'g')
                        else 
                            scatter(time,state, 'b');
                        end
                        pause(0.5)
                end
                break;
            end
        end
    end
end
